# Supplementary material for: Beyond Platinum, ICIs in Metastatic Cervical Cancer: A Systematic Review
Source: Cancers (Basel). 2022 Dec 1;14(23):5955. doi: 10.3390/cancers14235955 (PMC9737392; doi:10.3390/cancers14235955)
Supplement: Supplementary file 1 [file cancers-14-05955-s001.zip]

Archive with 1 entries (1 files):
- cancers-1956367-supplementary.pdf
